# Supplementary material for: Virtual Screening of Marine Natural Products Targeting the F Protein for Anti-RSV Drug Discovery
Source: Int J Mol Sci. 2026 Mar 8;27(5):2484. doi: 10.3390/ijms27052484 (PMC12985475; doi:10.3390/ijms27052484)
Supplement: Supplementary file 1 [file ijms-27-02484-s001.zip]

Archive with 1 entries (1 files):
- ijms-4167446-supplementary.pdf
